# Supplementary material for: Exploring Metabolite Changes in Crispy Tilapia During the Crisping Process via 1H-NMR Metabolomic Analysis
Source: Foods. 2026 Apr 4;15(7):1232. doi: 10.3390/foods15071232 (PMC13073416; doi:10.3390/foods15071232)
Supplement: Supplementary file 1 [file foods-15-01232-s001.zip]

Archive with 1 entries (1 files):
- foods-4174217-supplementary.pdf
